# Supplementary material for: Uncovering the architecture of selection in two Bos taurus cattle breeds
Source: Evol Appl. 2024 Feb 22;17(2):e13666. doi: 10.1111/eva.13666 (PMC10883790; doi:10.1111/eva.13666)
Supplement: Supplementary file 1 — Appendix S1: [file EVA-17-e13666-s001.zip]

Archive with 2 entries (2 files):
- EA_SupplementaryFile1.docx
- EA_SupplmentaryFile2.xlsx
