# Supplementary material for: Uncovering the architecture of selection in two Bos taurus cattle breeds
Source: Evol Appl. 2024 Feb 22;17(2):e13666. doi: 10.1111/eva.13666 (PMC10883790; doi:10.1111/eva.13666)
Supplement: Supplementary file 1 — Appendix S1: [file EVA-17-e13666-s001.zip › EA_SupplmentaryFile2.xlsx]

## Sheet: S5_RAN_FULL_COJO_Genes
Chromosome	Base_Pair	ENSEMBL Gene ID	Gene_Name	Distance_to_Gene	SNP	GPSM_p	COJO_p
18	19529870	ENSBTAG00000028470	5S_rRNA	26518	18:19529870:A:C	1.6019e-08	1.97116e-146
21	6722575	ENSBTAG00000019823	ADAMTS17	0	21:6722575:C:T	2.45387e-14	1.01337e-57
5	85176900	ENSBTAG00000013825	BCAT1	2304	5:85176900:A:C	5.22289e-09	8.39748e-11
13	37848629	ENSBTAG00000021867	BFSP1	28213	13:37848629:A:C	1.349e-12	1.79066e-10
3	91361195	ENSBTAG00000013241	BSND	36975	3:91361195:G:A	8.60318e-14	3.8087e-149
13	36339812	ENSBTAG00000052175	bta-mir-2285p	15028	13:36339812:C:T	1.39952e-14	1.85139e-12
6	56961317	ENSBTAG00000006643	C6H4orf19	32168	6:56961317:T:C	7.15527e-13	1.75548e-08
13	11822579	ENSBTAG00000008650	CAMK1D	0	13:11822579:C:A	4.27446e-09	4.00583e-10
9	39591442	ENSBTAG00000007288	CDK19	0	9:39591442:A:G	4.17565e-11	1.67657e-95
1	148638095	ENSBTAG00000011880	CHAF1B	19518	1:148638095:C:G	2.75532e-08	2.77563e-08
2	21860593	ENSBTAG00000008028	CHN1	0	2:21860593:T:A	9.91731e-10	5.10518e-10
3	112272306	ENSBTAG00000005784	CSMD2	0	3:112272306:C:G	3.3353e-10	3.37398e-10
1	148638095	ENSBTAG00000014306	DOP1B	43572	1:148638095:C:G	2.75532e-08	2.77563e-08
9	95146355	ENSBTAG00000010347	EZR	9915	9:95146355:C:T	2.17047e-09	7.35699e-27
16	68631334	ENSBTAG00000004407	KCNK2	0	16:68631334:G:A	1.70566e-08	1.71163e-08
10	3304349	ENSBTAG00000011076	KCNN2	0	10:3304349:G:A	6.70529e-14	1.62214e-17
2	127446835	ENSBTAG00000001050	LDLRAP1	35914	2:127446835:C:G	1.99986e-08	2.0088e-08
14	23257180	ENSBTAG00000020034	LYN	12428	14:23257180:G:A	3.15815e-09	4.47124e-21
2	127446835	ENSBTAG00000003069	MAN1C1	2496	2:127446835:C:G	1.99986e-08	2.0088e-08
7	26806870	ENSBTAG00000000329	MEGF10	44496	7:26806870:A:G	2.22127e-16	2.25979e-16
21	1148483	ENSBTAG00000053916	MKRN3	12291	21:1148483:T:A	9.85196e-21	0
1	148638095	ENSBTAG00000011876	MORC3	0	1:148638095:C:G	2.75532e-08	2.77563e-08
14	23257180	ENSBTAG00000019145	MOS	41997	14:23257180:G:A	3.15815e-09	4.47124e-21
13	36339812	ENSBTAG00000017354	MPP7	0	13:36339812:C:T	1.39952e-14	1.85139e-12
20	30112844	ENSBTAG00000000084	MRPS30	42837	20:30112844:T:G	2.70262e-09	2.71627e-09
2	113671290	ENSBTAG00000019152	NYAP2	0	2:113671290:C:G	2.52247e-15	6.15247e-13
6	59577310	ENSBTAG00000002356	RBM47	0	6:59577310:G:A	3.41375e-17	1.73279e-47
6	56961317	ENSBTAG00000004329	RELL1	0	6:56961317:T:C	7.15527e-13	1.75548e-08
14	23257180	ENSBTAG00000019147	RPS20	21136	14:23257180:G:A	3.15815e-09	4.47124e-21
18	19529870	ENSBTAG00000008544	SALL1	16379	18:19529870:A:C	1.6019e-08	1.97116e-146
2	6757167	ENSBTAG00000010498	SLC40A1	19249	2:6757167:A:G	7.67175e-09	4.52204e-09
21	2117530	ENSBTAG00000042115	SNORD116	20043	21:2117530:G:A	1.0907e-19	1.26656e-243
21	2117530	ENSBTAG00000044769	SNORD116	7308	21:2117530:G:A	1.0907e-19	1.26656e-243
21	2117530	ENSBTAG00000045308	SNORD116	17590	21:2117530:G:A	1.0907e-19	1.26656e-243
21	2117530	ENSBTAG00000045376	SNORD116	23294	21:2117530:G:A	1.0907e-19	1.26656e-243
21	2117530	ENSBTAG00000045426	SNORD116	2991	21:2117530:G:A	1.0907e-19	1.26656e-243
21	2117530	ENSBTAG00000046093	SNORD116	45759	21:2117530:G:A	1.0907e-19	1.26656e-243
21	2117530	ENSBTAG00000046568	SNORD116	48539	21:2117530:G:A	1.0907e-19	1.26656e-243
21	2117530	ENSBTAG00000048667	SNORD116	1235	21:2117530:G:A	1.0907e-19	1.26656e-243
21	2117530	ENSBTAG00000052210	SNORD116	43303	21:2117530:G:A	1.0907e-19	1.26656e-243
21	2117530	ENSBTAG00000055149	SNORD116	25800	21:2117530:G:A	1.0907e-19	1.26656e-243
16	21295945	ENSBTAG00000052073	SPATA17	0	16:21295945:A:T	1.05975e-08	1.06326e-08
21	14552611	ENSBTAG00000048501	ST8SIA2	0	21:14552611:C:T	3.31382e-10	2.61944e-98
9	95146355	ENSBTAG00000010334	SYTL3	0	9:95146355:C:T	2.17047e-09	7.35699e-27
3	91361195	ENSBTAG00000046583	TMEM61	16372	3:91361195:G:A	8.60318e-14	3.8087e-149
14	23257180	ENSBTAG00000028889	U1	36587	14:23257180:G:A	3.15815e-09	4.47124e-21
25	9065380	ENSBTAG00000049067	U6	7288	25:9065380:G:A	2.70316e-28	2.94891e-26
3	112272306	ENSBTAG00000044716	U6	26059	3:112272306:C:G	3.3353e-10	3.37398e-10
14	22518	ENSBTAG00000052287	U6	36108	14:22518:T:C	1.61509e-09	8.07574e-09
3	112272306	ENSBTAG00000019555	ZSCAN20	49924	3:112272306:C:G	3.3353e-10	3.37398e-10
23	1768070	ENSBTAG00000054412		24991	23:1768070:T:C	3.87722e-94	8.91877e-96
23	1366691				23:1366691:G:T	1.23212e-64	1.10057e-22
23	1366335				23:1366335:G:C	7.37399e-52	9.32812e-88
26	32357492				26:32357492:G:A	1.07492e-50	9.21534e-52
7	88102065				7:88102065:G:A	3.48064e-46	0
7	88897740	ENSBTAG00000048981		49393	7:88897740:G:A	6.99397e-37	2.84573e-30
25	8955090				25:8955090:A:T	2.59605e-31	2.92638e-29
19	412779				19:412779:T:C	1.24529e-24	0
1	720042	ENSBTAG00000001753		44079	1:720042:C:T	5.43802e-22	7.7339e-86
7	89137291				7:89137291:G:A	1.05073e-19	2.16404e-112
21	2117530	ENSBTAG00000049003		41145	21:2117530:G:A	1.0907e-19	1.26656e-243
21	2117530	ENSBTAG00000050853		26162	21:2117530:G:A	1.0907e-19	1.26656e-243
21	2117530	ENSBTAG00000053856		0	21:2117530:G:A	1.0907e-19	1.26656e-243
23	1032665				23:1032665:T:C	1.22181e-19	1.70127e-247
23	1805412				23:1805412:A:G	1.47452e-19	1.72686e-24
26	32335380				26:32335380:A:G	1.98105e-19	1.5511e-222
8	69385	ENSBTAG00000050937		9881	8:69385:A:C	1.21553e-16	1.23078e-16
23	1783688	ENSBTAG00000054412		40609	23:1783688:T:C	2.71497e-15	3.37186e-48
20	65179823				20:65179823:C:T	3.47971e-15	3.5322e-15
14	4050892				14:4050892:C:T	4.17791e-14	2.37878e-21
11	17539086				11:17539086:A:G	1.16223e-13	1.02886e-140
2	7498211				2:7498211:T:C	2.69999e-13	7.9942e-14
6	12842123				6:12842123:C:G	6.40994e-13	4.22375e-40
13	37848629	ENSBTAG00000053140		0	13:37848629:A:C	1.349e-12	1.79066e-10
14	156254	ENSBTAG00000046435		3420	14:156254:G:T	2.47826e-12	3.83233e-19
14	156254	ENSBTAG00000053454		13482	14:156254:G:T	2.47826e-12	3.83233e-19
11	59119877				11:59119877:A:G	4.43014e-12	7.96382e-208
2	111403008				2:111403008:C:T	6.30988e-12	1.57298e-09
26	34425381	ENSBTAG00000051735		25248	26:34425381:C:T	1.19819e-11	6.93179e-10
7	56681778				7:56681778:G:A	2.02853e-11	4.22201e-47
13	5262550				13:5262550:C:T	3.4665e-11	5.60236e-19
28	31307728				28:31307728:C:T	3.79759e-11	1.07815e-16
6	114937887				6:114937887:C:T	6.05699e-11	6.08648e-11
6	11410294				6:11410294:C:G	1.093e-10	6.52778e-14
10	89215226				10:89215226:G:A	1.35557e-10	1.97173e-15
23	48398507				23:48398507:T:C	1.80326e-10	4.37778e-22
9	15850396				9:15850396:G:A	1.88728e-10	6.80295e-17
21	62593095				21:62593095:G:T	8.02389e-10	8.07877e-10
14	22518	ENSBTAG00000037684		29541	14:22518:T:C	1.61509e-09	8.07574e-09
10	509620				10:509620:A:G	1.75342e-09	1.39997e-11
9	846219	ENSBTAG00000050873		43386	9:846219:T:C	2.10486e-09	7.77593e-10
28	42523583				28:42523583:C:T	2.23397e-09	2.21312e-18
14	23257180	ENSBTAG00000045097		21840	14:23257180:G:A	3.15815e-09	4.47124e-21
26	33408375	ENSBTAG00000051417		36075	26:33408375:A:T	3.86482e-09	2.47861e-158
2	8100524				2:8100524:G:T	8.09632e-09	1.11148e-09
21	7103453				21:7103453:G:A	8.97198e-09	1.14465e-14
27	405898				27:405898:G:A	9.69419e-09	9.74241e-09
6	25861907				6:25861907:A:C	1.31413e-08	7.76546e-118
4	4055714				4:4055714:T:G	1.44633e-08	1.45396e-08
21	39317383				21:39317383:A:T	1.56453e-08	2.01452e-16
14	11886077				14:11886077:G:A	2.57902e-08	1.41447e-18

## Sheet: S6_RAN_YOUNG_COJO_Genes
Chromosome	Base_Pair	ENSEMBL Gene ID	Gene_Name	Distance_to_Gene	SNP	GPSM_p	COJO_p
23	1768070	ENSBTAG00000054412		24991	23:1768070:T:C	0	0
23	1366691				23:1366691:G:T	2.16694e-150	3.41782e-152
23	1366335				23:1366335:G:C	3.16016e-111	1.35457e-91
11	17592781				11:17592781:G:T	2.86306e-74	0
2	53151542	ENSBTAG00000032289	ARHGAP15	0	2:53151542:A:G	1.23755e-45	8.51592e-72
14	59788659				14:59788659:G:A	2.70037e-45	0
19	412779				19:412779:T:C	1.66478e-40	0
9	39413842	ENSBTAG00000003342	AMD1	10713	9:39413842:T:C	4.51116e-40	6.82955e-216
9	39413842	ENSBTAG00000016584	RPF2	40685	9:39413842:T:C	4.51116e-40	6.82955e-216
26	32357492				26:32357492:G:A	1.48119e-39	4.41937e-50
9	82349415				9:82349415:T:C	4.07228e-38	0
23	490909	ENSBTAG00000043990	KHDRBS2	0	23:490909:C:T	1.31349e-36	5.76416e-94
21	1146167	ENSBTAG00000053916	MKRN3	14607	21:1146167:T:A	3.46082e-36	0
25	8738478				25:8738478:A:G	1.07967e-35	1.11785e-33
11	17592868				11:17592868:T:A	1.10537e-35	3.06148e-224
1	722538	ENSBTAG00000001753		41583	1:722538:A:G	1.04567e-32	4.19191e-306
23	1800642				23:1800642:A:G	2.3177e-31	6.20502e-305
24	38971013	ENSBTAG00000019251	EPB41L3	0	24:38971013:G:A	2.67154e-30	4.45715e-72
2	103217345	ENSBTAG00000003472	ABCA12	14905	2:103217345:T:A	1.77198e-28	5.33405e-48
2	103217345	ENSBTAG00000045368	SNORA70	11029	2:103217345:T:A	1.77198e-28	5.33405e-48
25	9065380	ENSBTAG00000049067	U6	7288	25:9065380:G:A	2.10598e-28	2.04e-26
23	1832160				23:1832160:A:G	2.93976e-28	0
23	2082004				23:2082004:G:A	7.84977e-28	1.39663e-246
2	103225507	ENSBTAG00000003472	ABCA12	23067	2:103225507:A:G	4.57438e-25	8.08416e-269
2	103225507	ENSBTAG00000045368	SNORA70	19191	2:103225507:A:G	4.57438e-25	8.08416e-269
26	34205775	ENSBTAG00000006615	CASP7	18576	26:34205775:A:C	2.64276e-24	1.23938e-24
26	34205775	ENSBTAG00000011487	PLEKHS1	12073	26:34205775:A:C	2.64276e-24	1.23938e-24
14	78037164	ENSBTAG00000053138		0	14:78037164:A:G	4.65433e-24	9.32287e-09
2	7500278				2:7500278:A:G	6.89986e-24	8.09702e-25
14	22518	ENSBTAG00000052287	U6	36108	14:22518:T:C	1.0777e-23	1.3732e-22
14	22518	ENSBTAG00000037684		29541	14:22518:T:C	1.0777e-23	1.3732e-22
12	442568	ENSBTAG00000011862	PCDH20	34436	12:442568:C:T	3.1021e-23	5.17589e-245
12	442568	ENSBTAG00000053256		39094	12:442568:C:T	3.1021e-23	5.17589e-245
23	2599415	ENSBTAG00000007937	PRIM2	0	23:2599415:G:T	3.83624e-23	1.15775e-236
23	2599415	ENSBTAG00000049799	U6	6367	23:2599415:G:T	3.83624e-23	1.15775e-236
2	53189373	ENSBTAG00000032289	ARHGAP15	0	2:53189373:T:G	4.2589e-22	1.41611e-44
10	3316433	ENSBTAG00000011076	KCNN2	0	10:3316433:G:A	5.59198e-21	6.80455e-34
6	49826827				6:49826827:C:T	3.41454e-20	1.36996e-210
3	91481076	ENSBTAG00000004688	DHCR24	36039	3:91481076:T:C	7.64136e-20	3.25869e-10
3	91481076	ENSBTAG00000017145	LEXM	0	3:91481076:T:C	7.64136e-20	3.25869e-10
3	91481076	ENSBTAG00000040313	PARS2	47775	3:91481076:T:C	7.64136e-20	3.25869e-10
3	91481076	ENSBTAG00000017132	TTC22	8582	3:91481076:T:C	7.64136e-20	3.25869e-10
11	17849450				11:17849450:G:A	8.81055e-20	1.10792e-72
14	23257180	ENSBTAG00000020034	LYN	12428	14:23257180:G:A	2.82914e-19	9.76923e-89
14	23257180	ENSBTAG00000019145	MOS	41997	14:23257180:G:A	2.82914e-19	9.76923e-89
14	23257180	ENSBTAG00000019147	RPS20	21136	14:23257180:G:A	2.82914e-19	9.76923e-89
14	23257180	ENSBTAG00000028889	U1	36587	14:23257180:G:A	2.82914e-19	9.76923e-89
14	23257180	ENSBTAG00000045097		21840	14:23257180:G:A	2.82914e-19	9.76923e-89
21	2117530	ENSBTAG00000042115	SNORD116	20043	21:2117530:G:A	1.94897e-17	9.14857e-232
21	2117530	ENSBTAG00000044769	SNORD116	7308	21:2117530:G:A	1.94897e-17	9.14857e-232
21	2117530	ENSBTAG00000045308	SNORD116	17590	21:2117530:G:A	1.94897e-17	9.14857e-232
21	2117530	ENSBTAG00000045376	SNORD116	23294	21:2117530:G:A	1.94897e-17	9.14857e-232
21	2117530	ENSBTAG00000045426	SNORD116	2991	21:2117530:G:A	1.94897e-17	9.14857e-232
21	2117530	ENSBTAG00000046093	SNORD116	45759	21:2117530:G:A	1.94897e-17	9.14857e-232
21	2117530	ENSBTAG00000046568	SNORD116	48539	21:2117530:G:A	1.94897e-17	9.14857e-232
21	2117530	ENSBTAG00000048667	SNORD116	1235	21:2117530:G:A	1.94897e-17	9.14857e-232
21	2117530	ENSBTAG00000052210	SNORD116	43303	21:2117530:G:A	1.94897e-17	9.14857e-232
21	2117530	ENSBTAG00000055149	SNORD116	25800	21:2117530:G:A	1.94897e-17	9.14857e-232
21	2117530	ENSBTAG00000049003		41145	21:2117530:G:A	1.94897e-17	9.14857e-232
21	2117530	ENSBTAG00000050853		26162	21:2117530:G:A	1.94897e-17	9.14857e-232
21	2117530	ENSBTAG00000053856		0	21:2117530:G:A	1.94897e-17	9.14857e-232
13	11822579	ENSBTAG00000008650	CAMK1D	0	13:11822579:C:A	2.77888e-17	6.36806e-18
24	27780789				24:27780789:A:G	5.57832e-17	1.80681e-183
13	37848629	ENSBTAG00000021867	BFSP1	28213	13:37848629:A:C	6.96618e-17	6.87351e-09
13	37848629	ENSBTAG00000053140		0	13:37848629:A:C	6.96618e-17	6.87351e-09
14	59747342				14:59747342:A:C	3.94386e-16	1.12433e-19
2	22339424	ENSBTAG00000021636	GPR155	0	2:22339424:A:G	1.50288e-15	1.99382e-192
2	22339424	ENSBTAG00000012966	SCRN3	25903	2:22339424:A:G	1.50288e-15	1.99382e-192
3	91361195	ENSBTAG00000013241	BSND	36975	3:91361195:G:A	2.23745e-15	2.07358e-123
3	91361195	ENSBTAG00000046583	TMEM61	16372	3:91361195:G:A	2.23745e-15	2.07358e-123
15	64781739	ENSBTAG00000005923	ABTB2	0	15:64781739:T:G	5.19061e-15	3.44022e-10
15	64781739	ENSBTAG00000016747	NAT10	40895	15:64781739:T:G	5.19061e-15	3.44022e-10
16	957211	ENSBTAG00000011461	ADORA1	361	16:957211:G:A	1.38449e-14	8.20229e-156
16	957211	ENSBTAG00000018223	CHI3L1	11223	16:957211:G:A	1.38449e-14	8.20229e-156
16	957211	ENSBTAG00000011465	MYBPH	0	16:957211:G:A	1.38449e-14	8.20229e-156
6	842877				6:842877:G:C	1.91494e-14	1.22458e-82
26	32346219				26:32346219:T:C	2.44362e-14	2.06498e-93
18	63778412	ENSBTAG00000054544	SMIM17	44225	18:63778412:G:A	2.58678e-14	1.28013e-31
18	63778412	ENSBTAG00000054887	ZNF471	28414	18:63778412:G:A	2.58678e-14	1.28013e-31
18	63778412	ENSBTAG00000030348	ZNF582	0	18:63778412:G:A	2.58678e-14	1.28013e-31
18	63778412	ENSBTAG00000000801	ZNF583	20416	18:63778412:G:A	2.58678e-14	1.28013e-31
18	63778412	ENSBTAG00000000803	ZNF667	36886	18:63778412:G:A	2.58678e-14	1.28013e-31
18	63778412	ENSBTAG00000050395		21667	18:63778412:G:A	2.58678e-14	1.28013e-31
18	63778412	ENSBTAG00000053375		33045	18:63778412:G:A	2.58678e-14	1.28013e-31
7	369503	ENSBTAG00000037602		25277	7:369503:A:C	2.7452e-14	1.35216e-131
7	369503	ENSBTAG00000040610		40157	7:369503:A:C	2.7452e-14	1.35216e-131
20	49419382	ENSBTAG00000051407		23725	20:49419382:C:T	3.6643e-14	3.68724e-14
20	49419382	ENSBTAG00000051955		42736	20:49419382:C:T	3.6643e-14	3.68724e-14
24	38947749	ENSBTAG00000019251	EPB41L3	0	24:38947749:C:T	4.75248e-14	2.30994e-80
15	47481607	ENSBTAG00000032255		4375	15:47481607:G:A	9.27019e-14	2.5397e-60
15	47481607	ENSBTAG00000032259		19545	15:47481607:G:A	9.27019e-14	2.5397e-60
15	47481607	ENSBTAG00000048484		19007	15:47481607:G:A	9.27019e-14	2.5397e-60
15	47481607	ENSBTAG00000049627		7626	15:47481607:G:A	9.27019e-14	2.5397e-60
15	47481607	ENSBTAG00000050762		48572	15:47481607:G:A	9.27019e-14	2.5397e-60
15	47481607	ENSBTAG00000054683		16091	15:47481607:G:A	9.27019e-14	2.5397e-60
12	46730507				12:46730507:T:A	2.67316e-13	1.24403e-69
3	13344300	ENSBTAG00000050921		8287	3:13344300:A:T	3.61266e-13	8.19071e-54
16	73942705	ENSBTAG00000044497	5S_rRNA	12869	16:73942705:A:C	5.55449e-13	1.4495e-19
16	73942705	ENSBTAG00000029854	bta-mir-205	41930	16:73942705:A:C	5.55449e-13	1.4495e-19
16	73942705	ENSBTAG00000054749		39126	16:73942705:A:C	5.55449e-13	1.4495e-19
10	89215226				10:89215226:G:A	5.99903e-13	5.04407e-26
14	78044125	ENSBTAG00000053138		0	14:78044125:A:T	6.01079e-13	4.5551e-82
2	53283910	ENSBTAG00000032289	ARHGAP15	0	2:53283910:C:T	8.89532e-13	5.59292e-137
5	53033839				5:53033839:T:C	9.35402e-13	9.41839e-13
23	838197	ENSBTAG00000043990	KHDRBS2	0	23:838197:C:A	1.01402e-12	1.36322e-265
11	20569541				11:20569541:G:A	1.2727e-12	0
24	38012259				24:38012259:G:A	2.72622e-12	3.77358e-155
6	114921606				6:114921606:A:G	2.73542e-12	3.29435e-140
2	53126236	ENSBTAG00000032289	ARHGAP15	0	2:53126236:G:A	3.66973e-12	1.39885e-96
10	5423142	ENSBTAG00000044071	HRH2	26902	10:5423142:A:G	4.20888e-12	8.24932e-27
10	7702688	ENSBTAG00000000897	IQGAP2	0	10:7702688:G:T	1.2753e-11	2.23239e-15
19	242064				19:242064:T:G	1.96467e-11	3.20765e-209
6	49885440				6:49885440:G:A	2.26543e-11	9.07977e-163
21	64957035	ENSBTAG00000013491	EML1	48823	21:64957035:C:T	3.01234e-11	7.67186e-11
21	64957035	ENSBTAG00000009293	EVL	0	21:64957035:C:T	3.01234e-11	7.67186e-11
21	64957035	ENSBTAG00000047143	U1	46555	21:64957035:C:T	3.01234e-11	7.67186e-11
14	156254	ENSBTAG00000046435		3420	14:156254:G:T	5.62544e-11	3.09854e-10
14	156254	ENSBTAG00000053454		13482	14:156254:G:T	5.62544e-11	3.09854e-10
9	23244267	ENSBTAG00000005681	ME1	0	9:23244267:C:A	7.24141e-11	3.17388e-14
21	64875723	ENSBTAG00000013491	EML1	0	21:64875723:C:G	1.38429e-10	3.53646e-10
21	64875723	ENSBTAG00000009293	EVL	36440	21:64875723:C:G	1.38429e-10	3.53646e-10
3	64252547				3:64252547:A:C	2.15167e-10	2.16368e-10
23	1324051				23:1324051:C:T	2.18171e-10	5.23075e-115
3	117849750				3:117849750:C:G	3.2613e-10	1.72709e-23
6	89631901				6:89631901:A:C	3.70788e-10	3.72527e-10
21	3887410	ENSBTAG00000013422	GABRB3	0	21:3887410:T:C	4.53399e-10	3.03348e-34
15	64765703	ENSBTAG00000005923	ABTB2	0	15:64765703:T:C	5.95033e-10	2.26995e-84
15	64765703	ENSBTAG00000016747	NAT10	24859	15:64765703:T:C	5.95033e-10	2.26995e-84
2	136159490	ENSBTAG00000048513		28187	2:136159490:A:G	7.21687e-10	7.23569e-10
26	45137144				26:45137144:C:T	8.72549e-10	1.09486e-61
7	88800495	ENSBTAG00000048981		39874	7:88800495:C:T	9.96424e-10	1.07702e-27
26	34735344	ENSBTAG00000004895	AFAP1L2	20879	26:34735344:A:C	1.21752e-09	7.30036e-118
26	34735344	ENSBTAG00000006855	TDRD1	43254	26:34735344:A:C	1.21752e-09	7.30036e-118
26	34735344	ENSBTAG00000006860	VWA2	0	26:34735344:A:C	1.21752e-09	7.30036e-118
2	53803504	ENSBTAG00000032277	KYNU	0	2:53803504:G:A	2.73113e-09	4.9389e-43
13	1113875	ENSBTAG00000008338	PLCB1	0	13:1113875:A:G	3.6859e-09	1.81959e-15
24	39021058	ENSBTAG00000019251	EPB41L3	47511	24:39021058:A:G	4.17303e-09	7.53856e-13
13	46808594	ENSBTAG00000006531	DIP2C	0	13:46808594:C:T	4.47271e-09	1.53603e-80
13	46808594	ENSBTAG00000002578	ZMYND11	28359	13:46808594:C:T	4.47271e-09	1.53603e-80
25	36599479	ENSBTAG00000052665	CYP3A4	0	25:36599479:C:T	4.519e-09	4.53848e-09
25	36599479	ENSBTAG00000049666	CYP3A5	30444	25:36599479:C:T	4.519e-09	4.53848e-09
25	36599479	ENSBTAG00000053645	CYP3A5	48572	25:36599479:C:T	4.519e-09	4.53848e-09
25	36599479	ENSBTAG00000045180	SNORA70	32994	25:36599479:C:T	4.519e-09	4.53848e-09
2	8100524				2:8100524:G:T	5.45075e-09	2.72548e-13
9	15850396				9:15850396:G:A	6.50553e-09	1.02617e-22
3	7808113	ENSBTAG00000005227	ATF6	0	3:7808113:G:A	7.86454e-09	1.07882e-12
3	7808113	ENSBTAG00000021754	DUSP12	43799	3:7808113:G:A	7.86454e-09	1.07882e-12
28	613012				28:613012:T:G	8.30125e-09	8.36919e-09
7	358667	ENSBTAG00000037602		36113	7:358667:A:G	1.70372e-08	7.73437e-28
7	358667	ENSBTAG00000040610		29321	7:358667:A:G	1.70372e-08	7.73437e-28
10	16404552				10:16404552:A:G	1.93972e-08	1.94951e-19
26	49325027	ENSBTAG00000051402		0	26:49325027:T:C	2.47795e-08	7.75785e-74
17	51861826	ENSBTAG00000029491	5S_rRNA	22550	17:51861826:T:C	3.12016e-08	3.13059e-08
17	51861826	ENSBTAG00000016523	DNAH10	0	17:51861826:T:C	3.12016e-08	3.13059e-08
4	50134171	ENSBTAG00000036154	TARP	7968	4:50134171:A:G	3.39123e-08	1.67223e-35
4	50134171	ENSBTAG00000053502		33278	4:50134171:A:G	3.39123e-08	1.67223e-35
11	69399750	ENSBTAG00000054158	LCLAT1	0	11:69399750:T:C	3.51786e-08	3.52371e-08
14	8506714	ENSBTAG00000006869	PHF20L1	0	14:8506714:T:A	4.20164e-08	6.13994e-87

## Sheet: S7_RAN_FULL_COJO_QTL_Enrich
QTL Name	FDR-corrected Enrichment p-value	Enrichment p-value	Annotated QTL SNPs	Total QTL SNPs (Animal QTLdb)	QTL Type
Metabolic body weight	8.1873e-96	1.38768e-97	142	3850	Production
Calving ease	4.66773e-39	8.04782e-41	85	3715	Reproduction
Sexual precocity	3.94779e-07	6.92594e-09	8	104	Reproduction
Carcass weight	0.000814234	1.45399e-05	20	1751	Meat and Carcass
Muscle iron content	0.0041528	7.55054e-05	4	59	Meat and Carcass

## Sheet: S8_RAN_YOUNG_COJO_QTL_Enrich
QTL Name	FDR-corrected Enrichment p-value	Enrichment p-value	Annotated QTL SNPs	Total QTL SNPs (Animal QTLdb)	QTL Type
Metabolic body weight	3.33501e-106	5.75002e-108	144	3850	Production
Calving ease	2.37778e-40	4.17154e-42	82	3715	Reproduction
Sexual precocity	1.59466e-07	2.84762e-09	8	104	Reproduction
Carcass weight	3.92041e-05	7.12802e-07	21	1751	Meat and Carcass

## Sheet: S9_RAN_YOUNG_COJO_GeneSet_Enric
source	term_name	term_id	adjusted_p_value	negative_log10_of_adjusted_p_value	term_size	query_size	intersection_size	effective_domain_size	intersections
GO:MF	testosterone 6-beta-hydroxylase activity	GO:0050649	0.000103508	3.98503	4	64	3	16724	ENSBTAG00000049666,ENSBTAG00000052665,ENSBTAG00000053645
GO:MF	SH3 domain binding	GO:0017124	0.0419464	1.37731	61	64	4	16724	ENSBTAG00000043990,ENSBTAG00000020034,ENSBTAG00000009293,ENSBTAG00000004895
GO:BP	oxidative demethylation	GO:0070989	0.0296545	1.52791	15	62	3	17231	ENSBTAG00000049666,ENSBTAG00000052665,ENSBTAG00000053645
REAC	Aflatoxin activation and detoxification	REAC:R-BTA-5423646	0.00520523	2.28356	14	22	3	4722	ENSBTAG00000049666,ENSBTAG00000052665,ENSBTAG00000053645
REAC	Miscellaneous substrates	REAC:R-BTA-211958	0.00795977	2.0991	16	22	3	4722	ENSBTAG00000049666,ENSBTAG00000052665,ENSBTAG00000053645
REAC	Xenobiotics	REAC:R-BTA-211981	0.0186209	1.73	21	22	3	4722	ENSBTAG00000049666,ENSBTAG00000052665,ENSBTAG00000053645
WP	Tryptophan metabolism	WP:WP3248	0.0388724	1.41036	42	18	3	3912	ENSBTAG00000004688,ENSBTAG00000032277,ENSBTAG00000052665
HP	Low serum calcifediol	HP:0012053	0.000255277	3.59299	4	19	3	4527	ENSBTAG00000049666,ENSBTAG00000052665,ENSBTAG00000053645
HP	Low serum calcitriol	HP:0012052	0.0052901	2.27654	9	19	3	4527	ENSBTAG00000049666,ENSBTAG00000052665,ENSBTAG00000053645
HP	Elevated mean arterial pressure	HP:0004972	0.0103362	1.98564	11	19	3	4527	ENSBTAG00000049666,ENSBTAG00000052665,ENSBTAG00000053645
HP	Elevated systolic blood pressure	HP:0004421	0.0282017	1.54973	15	19	3	4527	ENSBTAG00000049666,ENSBTAG00000052665,ENSBTAG00000053645
HP	Elevated diastolic blood pressure	HP:0005117	0.0282017	1.54973	15	19	3	4527	ENSBTAG00000049666,ENSBTAG00000052665,ENSBTAG00000053645

## Sheet: S10_SIM_FULL_COJO_Genes
Chromosome	Base_Pair	ENSEMBL Gene ID	Gene_Name	Distance_to_Gene	SNP	GPSM_p	COJO_p
8	61247	ENSBTAG00000050937		1743	8:61247:T:C	1.73059e-45	1.85278e-45
28	453022				28:453022:T:C	5.4209e-40	6.86425e-74
23	1364693				23:1364693:A:T	9.66483e-38	6.2632e-144
23	1215338				23:1215338:G:T	4.2793e-30	4.97626e-238
5	57634610	ENSBTAG00000031031	OR10P1	7157	5:57634610:G:A	9.05608e-28	5.54962e-221
5	57634610	ENSBTAG00000052738	OR2AP1	39099	5:57634610:G:A	9.05608e-28	5.54962e-221
5	57634610	ENSBTAG00000006605		24930	5:57634610:G:A	9.05608e-28	5.54962e-221
5	57634610	ENSBTAG00000044490		23001	5:57634610:G:A	9.05608e-28	5.54962e-221
5	57634610	ENSBTAG00000051656		7011	5:57634610:G:A	9.05608e-28	5.54962e-221
5	57634610	ENSBTAG00000051585		27361	5:57634610:G:A	9.05608e-28	5.54962e-221
15	12560656				15:12560656:T:C	6.59026e-25	8.47664e-263
28	651415	ENSBTAG00000018691	RHOU	45924	28:651415:G:A	7.90037e-22	4.22347e-21
7	87911770	ENSBTAG00000050706		16935	7:87911770:A:C	3.31474e-20	2.27651e-46
24	54440833				24:54440833:T:G	1.89574e-19	3.28404e-30
19	41475958	ENSBTAG00000052160	KRTAP9-1	22937	19:41475958:T:C	8.36587e-19	7.79473e-40
19	41475958	ENSBTAG00000040229		39967	19:41475958:T:C	8.36587e-19	7.79473e-40
19	41475958	ENSBTAG00000050842		43825	19:41475958:T:C	8.36587e-19	7.79473e-40
19	41475958	ENSBTAG00000051563		27133	19:41475958:T:C	8.36587e-19	7.79473e-40
19	41475958	ENSBTAG00000050354		10577	19:41475958:T:C	8.36587e-19	7.79473e-40
19	41475958	ENSBTAG00000049110		6971	19:41475958:T:C	8.36587e-19	7.79473e-40
19	41475958	ENSBTAG00000050115		3212	19:41475958:T:C	8.36587e-19	7.79473e-40
19	41475958	ENSBTAG00000050542		6831	19:41475958:T:C	8.36587e-19	7.79473e-40
19	41475958	ENSBTAG00000048895		33754	19:41475958:T:C	8.36587e-19	7.79473e-40
19	41475958	ENSBTAG00000052164		36876	19:41475958:T:C	8.36587e-19	7.79473e-40
19	41475958	ENSBTAG00000050447		41584	19:41475958:T:C	8.36587e-19	7.79473e-40
6	66912346	ENSBTAG00000051457		0	6:66912346:T:C	3.42221e-18	1.64975e-72
1	116426585				1:116426585:T:G	1.05065e-16	2.64062e-72
13	5265127				13:5265127:A:G	2.47668e-16	6.22839e-47
27	25401227				27:25401227:A:G	3.29919e-16	5.00443e-16
26	49218021	ENSBTAG00000008272	EBF3	0	26:49218021:T:C	1.67572e-15	3.54296e-35
16	80472677	ENSBTAG00000006574	ARL8A	36212	16:80472677:T:G	1.95757e-15	2.4302e-35
16	80472677	ENSBTAG00000008756	ELF3	30256	16:80472677:T:G	1.95757e-15	2.4302e-35
16	80472677	ENSBTAG00000014992	GPR37L1	28386	16:80472677:T:G	1.95757e-15	2.4302e-35
16	80472677	ENSBTAG00000003016	PTPN7	43929	16:80472677:T:G	1.95757e-15	2.4302e-35
16	80472677	ENSBTAG00000013726	RNPEP	36934	16:80472677:T:G	1.95757e-15	2.4302e-35
16	80472677	ENSBTAG00000052377		24110	16:80472677:T:G	1.95757e-15	2.4302e-35
16	80472677	ENSBTAG00000049594		17569	16:80472677:T:G	1.95757e-15	2.4302e-35
6	32793962				6:32793962:G:A	9.98187e-15	7.0808e-16
28	44729927				28:44729927:C:A	2.84168e-14	1.03182e-55
21	53926949				21:53926949:C:A	7.07989e-14	4.87919e-158
2	110497930	ENSBTAG00000009950	PAX3	26645	2:110497930:T:A	1.46251e-13	1.68965e-58
2	110497930	ENSBTAG00000053079		4750	2:110497930:T:A	1.46251e-13	1.68965e-58
2	110497930	ENSBTAG00000051776		7636	2:110497930:T:A	1.46251e-13	1.68965e-58
23	1703480	ENSBTAG00000054412		38847	23:1703480:C:A	2.17656e-13	1.55539e-19
28	734840	ENSBTAG00000018691	RHOU	27958	28:734840:A:G	2.57093e-13	3.80389e-22
22	4210516	ENSBTAG00000049450	bta-mir-11990	10953	22:4210516:A:T	2.79202e-13	1.81752e-13
22	4210516	ENSBTAG00000044062	RBMS3	0	22:4210516:A:T	2.79202e-13	1.81752e-13
1	138174200	ENSBTAG00000010448	CPNE4	7218	1:138174200:T:C	3.45166e-13	3.4827e-13
28	22269385	ENSBTAG00000045699	CTNNA3	13524	28:22269385:T:G	3.67745e-13	1.64843e-39
28	22269385	ENSBTAG00000043454	U6	43956	28:22269385:T:G	3.67745e-13	1.64843e-39
1	73642610				1:73642610:A:C	4.01882e-13	8.10689e-12
28	28655083	ENSBTAG00000005807	MICU1	36010	28:28655083:A:G	6.66546e-13	1.68391e-23
26	29267776				26:29267776:C:T	6.86766e-13	3.22504e-11
27	25461238	ENSBTAG00000001463	TNKS	36399	27:25461238:C:T	1.22505e-12	1.83966e-12
21	9215988				21:9215988:T:C	2.62371e-12	9.69425e-25
6	18953217	ENSBTAG00000004227	TBCK	0	6:18953217:T:G	2.71993e-12	6.80961e-23
19	41125865	ENSBTAG00000040460	KRT23	0	19:41125865:A:C	2.90593e-12	9.4996e-114
19	41125865	ENSBTAG00000020078	KRT39	37864	19:41125865:A:C	2.90593e-12	9.4996e-114
19	41125865	ENSBTAG00000043117		14197	19:41125865:A:C	2.90593e-12	9.4996e-114
19	41125865	ENSBTAG00000049112		46385	19:41125865:A:C	2.90593e-12	9.4996e-114
9	102588250	ENSBTAG00000031532	DACT2	30153	9:102588250:G:A	3.15808e-12	1.47381e-39
9	70486526	ENSBTAG00000017139	STX7	37343	9:70486526:C:T	3.47897e-12	3.85468e-31
9	70486526	ENSBTAG00000052548	TAAR6	24740	9:70486526:C:T	3.47897e-12	3.85468e-31
9	70486526	ENSBTAG00000048313	TAAR9	10171	9:70486526:C:T	3.47897e-12	3.85468e-31
9	70486526	ENSBTAG00000047327		4395	9:70486526:C:T	3.47897e-12	3.85468e-31
9	70486526	ENSBTAG00000053549		13438	9:70486526:C:T	3.47897e-12	3.85468e-31
5	57493686	ENSBTAG00000011918	BLOC1S1	44512	5:57493686:T:G	5.50052e-12	5.48323e-99
5	57493686	ENSBTAG00000011931	CD63	35257	5:57493686:T:G	5.50052e-12	5.48323e-99
5	57493686	ENSBTAG00000020664	DNAJC14	47504	5:57493686:T:G	5.50052e-12	5.48323e-99
5	57493686	ENSBTAG00000007417	GDF11	12414	5:57493686:T:G	5.50052e-12	5.48323e-99
5	57493686	ENSBTAG00000020663	ORMDL2	44567	5:57493686:T:G	5.50052e-12	5.48323e-99
5	57493686	ENSBTAG00000011927	RDH5	39977	5:57493686:T:G	5.50052e-12	5.48323e-99
5	57493686	ENSBTAG00000020662	SARNP	0	5:57493686:T:G	5.50052e-12	5.48323e-99
5	57493686	ENSBTAG00000051365		24264	5:57493686:T:G	5.50052e-12	5.48323e-99
24	37710027	ENSBTAG00000005372	DLGAP1	0	24:37710027:C:G	9.44835e-12	8.78172e-92
24	37710027	ENSBTAG00000045020	SNORA70	42281	24:37710027:C:G	9.44835e-12	8.78172e-92
7	88579496	ENSBTAG00000045004	U6	24465	7:88579496:C:T	2.60909e-11	7.67241e-51
7	88579496	ENSBTAG00000003258		37141	7:88579496:C:T	2.60909e-11	7.67241e-51
19	9112394	ENSBTAG00000034963	MKS1	33677	19:9112394:C:T	3.03138e-11	1.73782e-122
19	9112394	ENSBTAG00000049319		27353	19:9112394:C:T	3.03138e-11	1.73782e-122
19	9112394	ENSBTAG00000049775		18201	19:9112394:C:T	3.03138e-11	1.73782e-122
19	9112394	ENSBTAG00000050293		7630	19:9112394:C:T	3.03138e-11	1.73782e-122
4	94308044	ENSBTAG00000017245	COPG2	0	4:94308044:A:G	3.7889e-11	2.17394e-170
4	94308044	ENSBTAG00000017223	MEST	44248	4:94308044:A:G	3.7889e-11	2.17394e-170
24	22906902	ENSBTAG00000010299	NOL4	0	24:22906902:A:G	4.36852e-11	3.97715e-23
20	239032	ENSBTAG00000024593	SPZ1	37052	20:239032:A:T	7.94931e-11	9.25546e-24
20	239032	ENSBTAG00000000617		20312	20:239032:A:T	7.94931e-11	9.25546e-24
21	60287401	ENSBTAG00000049670	bta-mir-2285bt	15227	21:60287401:G:A	8.52375e-11	9.99963e-16
21	60287401	ENSBTAG00000003526	SYNE3	0	21:60287401:G:A	8.52375e-11	9.99963e-16
22	29060571	ENSBTAG00000055263		21174	22:29060571:C:A	9.39443e-11	1.28523e-10
24	42694930	ENSBTAG00000002125	GNAL	0	24:42694930:A:C	1.52991e-10	1.22959e-68
24	42694930	ENSBTAG00000002128	MPPE1	28670	24:42694930:A:C	1.52991e-10	1.22959e-68
13	62953764	ENSBTAG00000000512	SNTA1	38582	13:62953764:A:C	1.54344e-10	1.56985e-22
13	62953764	ENSBTAG00000010131		3887	13:62953764:A:C	1.54344e-10	1.56985e-22
1	77725549	ENSBTAG00000015460	TP63	36431	1:77725549:C:G	1.61786e-10	2.2315e-09
6	37125595	ENSBTAG00000005989	LAP3	15157	6:37125595:C:T	1.72563e-10	1.19159e-11
6	37125595	ENSBTAG00000019441	MED28	43621	6:37125595:C:T	1.72563e-10	1.19159e-11
21	13262130				21:13262130:A:G	2.0268e-10	5.45673e-15
26	637478	ENSBTAG00000020796	UBE2D1	29275	26:637478:G:A	2.90303e-10	2.81961e-15
28	653959	ENSBTAG00000018691	RHOU	43380	28:653959:C:T	2.91036e-10	3.52843e-18
7	98762847				7:98762847:A:G	6.66894e-10	2.76645e-81
19	41455508	ENSBTAG00000052160	KRTAP9-1	2487	19:41455508:G:A	7.39639e-10	1.47711e-12
19	41455508	ENSBTAG00000054957		47689	19:41455508:G:A	7.39639e-10	1.47711e-12
19	41455508	ENSBTAG00000040229		19517	19:41455508:G:A	7.39639e-10	1.47711e-12
19	41455508	ENSBTAG00000050842		23375	19:41455508:G:A	7.39639e-10	1.47711e-12
19	41455508	ENSBTAG00000051563		6683	19:41455508:G:A	7.39639e-10	1.47711e-12
19	41455508	ENSBTAG00000050354		9283	19:41455508:G:A	7.39639e-10	1.47711e-12
19	41455508	ENSBTAG00000049110		12721	19:41455508:G:A	7.39639e-10	1.47711e-12
19	41455508	ENSBTAG00000050115		23662	19:41455508:G:A	7.39639e-10	1.47711e-12
19	41455508	ENSBTAG00000050542		27281	19:41455508:G:A	7.39639e-10	1.47711e-12
9	9797726	ENSBTAG00000038190	SMAP1	0	9:9797726:C:T	8.13904e-10	8.1873e-10
10	72150020	ENSBTAG00000003090	LRRC9	8389	10:72150020:A:G	8.55787e-10	5.11833e-19
10	72150020	ENSBTAG00000011451	RTN1	40481	10:72150020:A:G	8.55787e-10	5.11833e-19
19	61356130	ENSBTAG00000006937	ABCA10	33584	19:61356130:G:C	8.62972e-10	8.6756e-10
19	61356130	ENSBTAG00000002747	ABCA5	13500	19:61356130:G:C	8.62972e-10	8.6756e-10
19	61356130	ENSBTAG00000049286		1298	19:61356130:G:C	8.62972e-10	8.6756e-10
6	69611972	ENSBTAG00000032660	CHIC2	15917	6:69611972:G:A	1.01627e-09	5.07317e-36
6	69611972	ENSBTAG00000045812	GSX2	17334	6:69611972:G:A	1.01627e-09	5.07317e-36
11	40622540				11:40622540:G:A	1.19592e-09	1.29355e-09
29	36699558	ENSBTAG00000030097	bta-mir-584-7	36179	29:36699558:T:C	1.25183e-09	1.25535e-09
27	43137915				27:43137915:G:A	1.27656e-09	1.28034e-09
16	68139329				16:68139329:T:G	1.41433e-09	1.57664e-116
4	80519900	ENSBTAG00000032121	SUGCT	0	4:80519900:C:T	1.4297e-09	6.94476e-09
6	88028948				6:88028948:T:G	1.54404e-09	7.12537e-138
12	10389893				12:10389893:A:C	1.95678e-09	1.11136e-29
9	85445646				9:85445646:T:C	2.04966e-09	2.50679e-276
26	30204705				26:30204705:C:T	2.26697e-09	7.96289e-22
14	28004	ENSBTAG00000052287	U6	30622	14:28004:G:T	2.59071e-09	2.59792e-09
14	28004	ENSBTAG00000037684		24055	14:28004:G:T	2.59071e-09	2.59792e-09
20	403389	ENSBTAG00000017746	SLIT3	43984	20:403389:G:A	2.60248e-09	1.10665e-09
1	61531249				1:61531249:T:C	3.12095e-09	3.13476e-09
26	43873418	ENSBTAG00000049849		49047	26:43873418:A:G	3.57047e-09	5.18076e-26
9	78588331				9:78588331:G:A	3.93165e-09	1.38886e-272
13	54972441	ENSBTAG00000003058	ADRM1	27069	13:54972441:T:G	4.28018e-09	1.71579e-126
13	54972441	ENSBTAG00000031625	HRH3	33302	13:54972441:T:G	4.28018e-09	1.71579e-126
13	54972441	ENSBTAG00000003061	LAMA5	33568	13:54972441:T:G	4.28018e-09	1.71579e-126
13	54972441	ENSBTAG00000014442	MTG2	45858	13:54972441:T:G	4.28018e-09	1.71579e-126
13	54972441	ENSBTAG00000017402	OSBPL2	1688	13:54972441:T:G	4.28018e-09	1.71579e-126
14	73484234	ENSBTAG00000051638	C8orf88	0	14:73484234:C:T	4.84826e-09	4.8717e-09
14	73484234	ENSBTAG00000039968	PIP4P2	38969	14:73484234:C:T	4.84826e-09	4.8717e-09
14	73484234	ENSBTAG00000032281		29520	14:73484234:C:T	4.84826e-09	4.8717e-09
19	41424654	ENSBTAG00000052160	KRTAP9-1	26910	19:41424654:G:C	4.87543e-09	3.35624e-15
19	41424654	ENSBTAG00000054189		23865	19:41424654:G:C	4.87543e-09	3.35624e-15
19	41424654	ENSBTAG00000054957		16835	19:41424654:G:C	4.87543e-09	3.35624e-15
19	41424654	ENSBTAG00000040229		0	19:41424654:G:C	4.87543e-09	3.35624e-15
19	41424654	ENSBTAG00000050842		6892	19:41424654:G:C	4.87543e-09	3.35624e-15
19	41424654	ENSBTAG00000051563		23581	19:41424654:G:C	4.87543e-09	3.35624e-15
19	41424654	ENSBTAG00000050354		40137	19:41424654:G:C	4.87543e-09	3.35624e-15
19	41424654	ENSBTAG00000049110		43575	19:41424654:G:C	4.87543e-09	3.35624e-15
18	17601507				18:17601507:A:G	4.98355e-09	5.46055e-11
2	55376156				2:55376156:T:C	5.51516e-09	5.52797e-09
11	35298587				11:35298587:C:A	7.10893e-09	6.10132e-16
26	23177966	ENSBTAG00000021068	SUFU	0	26:23177966:A:G	7.13302e-09	2.27226e-33
3	80968000	ENSBTAG00000016455	CACHD1	0	3:80968000:T:C	7.73876e-09	4.91706e-09
8	30539090				8:30539090:G:C	8.31411e-09	8.32713e-09
4	9041671	ENSBTAG00000052341		0	4:9041671:G:C	8.613e-09	8.64507e-09
25	103091	ENSBTAG00000007558	IL9R	0	25:103091:G:A	8.67333e-09	8.70215e-09
25	103091	ENSBTAG00000026422	MPG	42138	25:103091:G:A	8.67333e-09	8.70215e-09
25	103091	ENSBTAG00000016564	NPRL3	49402	25:103091:G:A	8.67333e-09	8.70215e-09
25	103091	ENSBTAG00000019803	POLR3K	12620	25:103091:G:A	8.67333e-09	8.70215e-09
25	103091	ENSBTAG00000019805	RHBDF1	18247	25:103091:G:A	8.67333e-09	8.70215e-09
25	103091	ENSBTAG00000019804	SNRNP25	15572	25:103091:G:A	8.67333e-09	8.70215e-09
14	49287354				14:49287354:A:C	9.02046e-09	6.3576e-125
6	56131336				6:56131336:C:T	1.09375e-08	3.9639e-96
1	3352625				1:3352625:G:A	1.12605e-08	1.12965e-08
10	15230809	ENSBTAG00000008380	ITGA11	0	10:15230809:A:G	1.13275e-08	1.13902e-08
1	148977866	ENSBTAG00000021447	SIM2	0	1:148977866:A:C	1.13872e-08	4.09781e-15
1	148977866	ENSBTAG00000053305		24003	1:148977866:A:C	1.13872e-08	4.09781e-15
26	336694				26:336694:T:C	1.20993e-08	1.52303e-10
22	53287768	ENSBTAG00000015698	FYCO1	48622	22:53287768:A:T	1.25482e-08	1.95265e-16
22	53287768	ENSBTAG00000020019	XCR1	31413	22:53287768:A:T	1.25482e-08	1.95265e-16
22	53287768	ENSBTAG00000052050		46468	22:53287768:A:T	1.25482e-08	1.95265e-16
22	53287768	ENSBTAG00000054150		754	22:53287768:A:T	1.25482e-08	1.95265e-16
3	41051147				3:41051147:T:G	1.30329e-08	1.31046e-08
5	99045153	ENSBTAG00000052617		5174	5:99045153:G:A	1.48231e-08	1.04856e-08
5	99045153	ENSBTAG00000052865		0	5:99045153:G:A	1.48231e-08	1.04856e-08
5	99045153	ENSBTAG00000053262		24859	5:99045153:G:A	1.48231e-08	1.04856e-08
19	50003578	ENSBTAG00000003687	FOXK2	26671	19:50003578:C:T	1.57981e-08	2.29433e-09
19	50003578	ENSBTAG00000015387	RAB40B	19488	19:50003578:C:T	1.57981e-08	2.29433e-09
19	50003578	ENSBTAG00000003695	WDR45B	0	19:50003578:C:T	1.57981e-08	2.29433e-09
19	50003578	ENSBTAG00000017645		14002	19:50003578:C:T	1.57981e-08	2.29433e-09
20	551322	ENSBTAG00000029895	MIR218-2	3223	20:551322:G:A	1.66249e-08	5.75995e-09
20	551322	ENSBTAG00000017746	SLIT3	0	20:551322:G:A	1.66249e-08	5.75995e-09
22	217161	ENSBTAG00000007398	MRPS24	0	22:217161:A:T	1.8344e-08	1.18082e-08
22	217161	ENSBTAG00000009453	URGCP	20204	22:217161:A:T	1.8344e-08	1.18082e-08
1	83366220	ENSBTAG00000014451	YEATS2	0	1:83366220:G:A	1.86147e-08	2.87353e-09
2	8446150				2:8446150:G:A	1.97568e-08	6.22166e-115
4	109250336				4:109250336:A:G	2.10291e-08	1.31926e-18
16	69753875				16:69753875:A:T	2.18959e-08	2.16542e-10
9	35655076				9:35655076:C:T	2.44969e-08	2.45457e-08
26	15479911	ENSBTAG00000018966	PLCE1	0	26:15479911:G:A	2.63355e-08	6.7883e-17
26	15479911	ENSBTAG00000052529	U6	737	26:15479911:G:A	2.63355e-08	6.7883e-17
2	18746402	ENSBTAG00000039522	CYCT	33042	2:18746402:G:C	2.99325e-08	6.43245e-90
2	18746402	ENSBTAG00000014405	OSBPL6	49561	2:18746402:G:C	2.99325e-08	6.43245e-90
2	18746402	ENSBTAG00000006168	RBM45	11770	2:18746402:G:C	2.99325e-08	6.43245e-90
2	18746402	ENSBTAG00000054850		41531	2:18746402:G:C	2.99325e-08	6.43245e-90
22	35870837	ENSBTAG00000010581	MAGI1	0	22:35870837:C:G	3.47299e-08	3.78835e-52
11	9618528	ENSBTAG00000015575	TACR1	0	11:9618528:A:G	3.57266e-08	1.21348e-08
5	93614140	ENSBTAG00000009444	SLC15A5	0	5:93614140:G:A	4.05535e-08	2.87288e-08
16	19306230	ENSBTAG00000006188	USH2A	0	16:19306230:G:C	4.12916e-08	4.1418e-08
19	5623613	ENSBTAG00000000205	MMD	0	19:5623613:T:A	4.15501e-08	5.54996e-100
11	10320067	ENSBTAG00000004884	SLC4A5	17099	11:10320067:C:T	4.38495e-08	1.48848e-08
11	10320067	ENSBTAG00000010072		12487	11:10320067:C:T	4.38495e-08	1.48848e-08
11	10320067	ENSBTAG00000050408		980	11:10320067:C:T	4.38495e-08	1.48848e-08
25	31611386				25:31611386:C:T	4.69816e-08	4.71162e-08
24	53373647				24:53373647:G:C	4.92448e-08	2.23045e-08

## Sheet: S11_SIM_PB_COJO_Genes
Chromosome	Base_Pair	ENSEMBL Gene ID	Gene_Name	Distance_to_Gene	SNP	GWAS_p	COJO_p
5	57260953	ENSBTAG00000010444	ERBB3	24216	5:57260953:C:T	4.24255e-12	1.75672e-141
23	48871744	ENSBTAG00000007268	F13A1	0	23:48871744:G:A	2.10097e-08	2.14035e-08
11	87285051	ENSBTAG00000004259	HPCAL1	0	11:87285051:G:A	1.23027e-08	1.81295e-08
5	57260953	ENSBTAG00000012636	IKZF4	31575	5:57260953:C:T	4.24255e-12	1.75672e-141
19	41531506	ENSBTAG00000037553	KRT33A	20883	19:41531506:G:C	2.52761e-08	2.58463e-08
19	41531506	ENSBTAG00000030519	KRT33B	43772	19:41531506:G:C	2.52761e-08	2.58463e-08
5	57681446	ENSBTAG00000052738	OR2AP1	6793	5:57681446:C:T	5.47347e-32	1.43227e-91
5	57260953	ENSBTAG00000010451	PA2G4	46152	5:57260953:C:T	4.24255e-12	1.75672e-141
27	34027409	ENSBTAG00000003509	PLEKHA2	36267	27:34027409:C:T	4.05398e-08	5.42247e-08
10	79754801	ENSBTAG00000018971	RAD51B	0	10:79754801:A:G	3.58563e-08	5.42015e-08
5	57260953	ENSBTAG00000038896	RPS26	18845	5:57260953:C:T	4.24255e-12	1.75672e-141
3	114578270	ENSBTAG00000013869	SH3BP4	0	3:114578270:A:C	1.80645e-08	2.28775e-08
27	34027409	ENSBTAG00000004238	TACC1	21366	27:34027409:C:T	4.05398e-08	5.42247e-08
11	22050073	ENSBTAG00000004722	THUMPD2	0	11:22050073:G:A	2.08502e-08	2.12469e-08
11	22050073	ENSBTAG00000017318	TMEM178A	29458	11:22050073:G:A	2.08502e-08	2.12469e-08
6	69949875	ENSBTAG00000054064	U6	4635	6:69949875:C:T	5.07427e-14	1.34988e-15
14	28004	ENSBTAG00000052287	U6	30622	14:28004:G:T	3.94557e-09	4.08355e-09
4	118488747	ENSBTAG00000008025	UBE3C	0	4:118488747:A:C	3.78119e-08	4.49888e-08
5	57681446	ENSBTAG00000048372		42671	5:57681446:C:T	5.47347e-32	1.43227e-91
5	57681446	ENSBTAG00000051585		18546	5:57681446:C:T	5.47347e-32	1.43227e-91
5	57681446	ENSBTAG00000051656		38782	5:57681446:C:T	5.47347e-32	1.43227e-91
5	57681446	ENSBTAG00000054814		5841	5:57681446:C:T	5.47347e-32	1.43227e-91
28	456198				28:456198:G:A	1.52949e-17	1.69889e-17
6	69949875	ENSBTAG00000050042		35629	6:69949875:C:T	5.07427e-14	1.34988e-15
15	12562669				15:12562669:G:T	3.78078e-13	4.14586e-81
5	104937352				5:104937352:G:A	1.66664e-11	4.02795e-11
8	61247	ENSBTAG00000050937		1743	8:61247:T:C	6.16891e-11	6.36377e-11
3	64753653				3:64753653:G:T	4.10992e-10	6.44673e-10
24	16995085				24:16995085:G:A	2.10207e-09	3.83763e-09
14	28004	ENSBTAG00000037684		24055	14:28004:G:T	3.94557e-09	4.08355e-09
19	41531506	ENSBTAG00000048895		20339	19:41531506:G:C	2.52761e-08	2.58463e-08
19	41531506	ENSBTAG00000050447		8020	19:41531506:G:C	2.52761e-08	2.58463e-08
19	41531506	ENSBTAG00000050542		48133	19:41531506:G:C	2.52761e-08	2.58463e-08
19	41531506	ENSBTAG00000052164		6868	19:41531506:G:C	2.52761e-08	2.58463e-08
27	34027409	ENSBTAG00000050567		34897	27:34027409:C:T	4.05398e-08	5.42247e-08

## Sheet: S12_SIM_FULL_COJO_QTL_Enrich
QTL Name	FDR-corrected Enrichment p-value	Enrichment p-value	Annotated QTL SNPs	Total QTL SNPs (Animal QTLdb)	QTL Type
Longissimus muscle area	0	0	376	1230	Meat and Carcass
Average daily gain	3.60914e-248	5.82119e-250	390	2984	Production
Dry matter intake	6.35385e-204	1.04161e-205	301	2043	Production
Metabolic body weight	3.60927e-192	6.01544e-194	375	3850	Production
Carcass weight	7.00855e-44	1.18789e-45	122	1751	Meat and Carcass

## Sheet: S13_SIM_PB_COJO_QTL_Enrich
QTL Name	FDR-corrected Enrichment p-value	Enrichment p-value	Annotated QTL SNPs	Total QTL SNPs (Animal QTLdb)	QTL Type
Eye area pigmentation	4.23669e-05	1.21048e-06	3	51	Exterior
Angularity	0.00292629	8.60673e-05	2	34	Exterior

## Sheet: S14_SIM_FULL_COJO_GeneSet_Enric
source	term_name	term_id	adjusted_p_value	negative_log10_of_adjusted_p_value	term_size	query_size	intersection_size	effective_domain_size	intersections
GO:MF	trace-amine receptor activity	GO:0001594	0.000842	3.07462	16	93	4	16724	ENSBTAG00000048313,ENSBTAG00000052548,ENSBTAG00000047327,ENSBTAG00000053549
GO:MF	G protein-coupled amine receptor activity	GO:0008227	0.012063	1.91854	61	93	5	16724	ENSBTAG00000048313,ENSBTAG00000052548,ENSBTAG00000047327,ENSBTAG00000053549,ENSBTAG00000031625
GO:CC	keratin filament	GO:0045095	5.66e-11	10.2475	84	114	12	17622	ENSBTAG00000052160,ENSBTAG00000040229,ENSBTAG00000050842,ENSBTAG00000051563,ENSBTAG00000050354,ENSBTAG00000049110,ENSBTAG00000050115,ENSBTAG00000050542,ENSBTAG00000052164,ENSBTAG00000050447,ENSBTAG00000054957,ENSBTAG00000054189
GO:CC	intermediate filament	GO:0005882	9.93e-11	10.0032	142	114	14	17622	ENSBTAG00000052160,ENSBTAG00000040229,ENSBTAG00000050842,ENSBTAG00000051563,ENSBTAG00000050354,ENSBTAG00000049110,ENSBTAG00000050115,ENSBTAG00000050542,ENSBTAG00000052164,ENSBTAG00000050447,ENSBTAG00000020078,ENSBTAG00000040460,ENSBTAG00000054957,ENSBTAG00000054189
GO:CC	intermediate filament cytoskeleton	GO:0045111	1.76e-09	8.75353	175	114	14	17622	ENSBTAG00000052160,ENSBTAG00000040229,ENSBTAG00000050842,ENSBTAG00000051563,ENSBTAG00000050354,ENSBTAG00000049110,ENSBTAG00000050115,ENSBTAG00000050542,ENSBTAG00000052164,ENSBTAG00000050447,ENSBTAG00000020078,ENSBTAG00000040460,ENSBTAG00000054957,ENSBTAG00000054189
GO:CC	polymeric cytoskeletal fiber	GO:0099513	0.00133	2.87629	510	114	14	17622	ENSBTAG00000052160,ENSBTAG00000040229,ENSBTAG00000050842,ENSBTAG00000051563,ENSBTAG00000050354,ENSBTAG00000049110,ENSBTAG00000050115,ENSBTAG00000050542,ENSBTAG00000052164,ENSBTAG00000050447,ENSBTAG00000020078,ENSBTAG00000040460,ENSBTAG00000054957,ENSBTAG00000054189
GO:CC	supramolecular fiber	GO:0099512	0.020051	1.69785	652	114	14	17622	ENSBTAG00000052160,ENSBTAG00000040229,ENSBTAG00000050842,ENSBTAG00000051563,ENSBTAG00000050354,ENSBTAG00000049110,ENSBTAG00000050115,ENSBTAG00000050542,ENSBTAG00000052164,ENSBTAG00000050447,ENSBTAG00000020078,ENSBTAG00000040460,ENSBTAG00000054957,ENSBTAG00000054189
GO:CC	supramolecular polymer	GO:0099081	0.022819	1.6417	660	114	14	17622	ENSBTAG00000052160,ENSBTAG00000040229,ENSBTAG00000050842,ENSBTAG00000051563,ENSBTAG00000050354,ENSBTAG00000049110,ENSBTAG00000050115,ENSBTAG00000050542,ENSBTAG00000052164,ENSBTAG00000050447,ENSBTAG00000020078,ENSBTAG00000040460,ENSBTAG00000054957,ENSBTAG00000054189
REAC	Keratinization	REAC:R-BTA-6805567	1.48e-11	10.8287	93	37	13	4722	ENSBTAG00000052160,ENSBTAG00000040229,ENSBTAG00000050842,ENSBTAG00000051563,ENSBTAG00000050354,ENSBTAG00000049110,ENSBTAG00000050115,ENSBTAG00000050542,ENSBTAG00000052164,ENSBTAG00000050447,ENSBTAG00000020078,ENSBTAG00000054957,ENSBTAG00000054189
REAC	Developmental Biology	REAC:R-BTA-1266738	2.6e-08	7.58581	203	37	14	4722	ENSBTAG00000052160,ENSBTAG00000040229,ENSBTAG00000050842,ENSBTAG00000051563,ENSBTAG00000050354,ENSBTAG00000049110,ENSBTAG00000050115,ENSBTAG00000050542,ENSBTAG00000052164,ENSBTAG00000050447,ENSBTAG00000020078,ENSBTAG00000054957,ENSBTAG00000017746,ENSBTAG00000054189

[truncated: 8 more sheets: S15_SIM_PB_COJO_GeneSet_Enrich, S16_RAN_nSL_Genes, S17_RAN_RAiSD_Genes, S18_SIM_nSL_Genes, S19_SIM_RAiSD_Genes, S20_SIM_nSL_GeneSet_Enrich, S21_RAN_RAiSD_GeneSet_Enrich, S22_SIM_RAiSD_GeneSet_Enrich]
